# Supplementary material for: Expanding walls and shrinking beaches: loss of natural coastline in Okinawa Island, Japan
Source: PeerJ. 2019 Sep 6;7:e7520. doi: 10.7717/peerj.7520 (PMC6733238; doi:10.7717/peerj.7520)
Supplement: Dataset S1 — Total coastline (2018), alteration categories (2018), and Okinawa Island area at different years (1977 and 2018). Files can be opened with QGIS or other compatible GIS software. [file peerj-07-7520-s001.zip]

Archive with 172 entries (135 files):
- raw-shapes/
- raw-shapes/1) west coast/
- raw-shapes/1) west coast/west-landfill/
- raw-shapes/1) west coast/west-landfill/west-landfill.prj
- __MACOSX/
- __MACOSX/raw-shapes/
- __MACOSX/raw-shapes/1) west coast/
- __MACOSX/raw-shapes/1) west coast/west-landfill/
- __MACOSX/raw-shapes/1) west coast/west-landfill/._west-landfill.prj
- raw-shapes/1) west coast/west-landfill/west-landfill.dbf
- raw-shapes/1) west coast/west-landfill/west-landfill.shp
- __MACOSX/raw-shapes/1) west coast/west-landfill/._west-landfill.shp
- raw-shapes/1) west coast/west-landfill/west-landfill.cpg
- __MACOSX/raw-shapes/1) west coast/west-landfill/._west-landfill.cpg
- raw-shapes/1) west coast/west-landfill/west-landfill.shx
- raw-shapes/1) west coast/.DS_Store
- __MACOSX/raw-shapes/1) west coast/._.DS_Store
- raw-shapes/1) west coast/west-soft/
- raw-shapes/1) west coast/west-soft/west-soft.prj
- __MACOSX/raw-shapes/1) west coast/west-soft/
- __MACOSX/raw-shapes/1) west coast/west-soft/._west-soft.prj
- raw-shapes/1) west coast/west-soft/west-soft.shx
- raw-shapes/1) west coast/west-soft/west-soft.cpg
- __MACOSX/raw-shapes/1) west coast/west-soft/._west-soft.cpg
- raw-shapes/1) west coast/west-soft/west-soft.shp
- __MACOSX/raw-shapes/1) west coast/west-soft/._west-soft.shp
- raw-shapes/1) west coast/west-soft/west-soft.dbf
- raw-shapes/1) west coast/west-coast-total/
- raw-shapes/1) west coast/west-coast-total/west.dbf
- raw-shapes/1) west coast/west-coast-total/west.cpg
- __MACOSX/raw-shapes/1) west coast/west-coast-total/
- __MACOSX/raw-shapes/1) west coast/west-coast-total/._west.cpg
- raw-shapes/1) west coast/west-coast-total/west.shp
- __MACOSX/raw-shapes/1) west coast/west-coast-total/._west.shp
- raw-shapes/1) west coast/west-coast-total/west.shx
- raw-shapes/1) west coast/west-coast-total/west.prj
- __MACOSX/raw-shapes/1) west coast/west-coast-total/._west.prj
- raw-shapes/1) west coast/west-natural/
- raw-shapes/1) west coast/west-natural/west-natural.prj
- __MACOSX/raw-shapes/1) west coast/west-natural/
- __MACOSX/raw-shapes/1) west coast/west-natural/._west-natural.prj
- raw-shapes/1) west coast/west-natural/west-natural.dbf
- __MACOSX/raw-shapes/1) west coast/west-natural/._west-natural.dbf
- raw-shapes/1) west coast/west-natural/west-natural.shp
- __MACOSX/raw-shapes/1) west coast/west-natural/._west-natural.shp
- raw-shapes/1) west coast/west-natural/west-natural.cpg
- __MACOSX/raw-shapes/1) west coast/west-natural/._west-natural.cpg
- raw-shapes/1) west coast/west-natural/west-natural.shx
- __MACOSX/raw-shapes/1) west coast/west-natural/._west-natural.shx
- raw-shapes/1) west coast/west-hard/
- raw-shapes/1) west coast/west-hard/west-hard.prj
- __MACOSX/raw-shapes/1) west coast/west-hard/
- __MACOSX/raw-shapes/1) west coast/west-hard/._west-hard.prj
- raw-shapes/1) west coast/west-hard/west-hard.dbf
- __MACOSX/raw-shapes/1) west coast/west-hard/._west-hard.dbf
- raw-shapes/1) west coast/west-hard/west-hard.cpg
- __MACOSX/raw-shapes/1) west coast/west-hard/._west-hard.cpg
- raw-shapes/1) west coast/west-hard/west-hard.shp
- __MACOSX/raw-shapes/1) west coast/west-hard/._west-hard.shp
- raw-shapes/1) west coast/west-hard/west-hard.shx
- __MACOSX/raw-shapes/1) west coast/west-hard/._west-hard.shx
- raw-shapes/.DS_Store
- __MACOSX/raw-shapes/._.DS_Store
- raw-shapes/area/
- raw-shapes/area/.DS_Store
- __MACOSX/raw-shapes/area/
- __MACOSX/raw-shapes/area/._.DS_Store
- raw-shapes/area/area2018/
- raw-shapes/area/area2018/area 2018.shp
- __MACOSX/raw-shapes/area/area2018/
- __MACOSX/raw-shapes/area/area2018/._area 2018.shp
- raw-shapes/area/area2018/area 2018.cpg
- __MACOSX/raw-shapes/area/area2018/._area 2018.cpg
- raw-shapes/area/area2018/area 2018.shx
- __MACOSX/raw-shapes/area/area2018/._area 2018.shx
- raw-shapes/area/area2018/area 2018.dbf
- __MACOSX/raw-shapes/area/area2018/._area 2018.dbf
- raw-shapes/area/area2018/area 2018.prj
- __MACOSX/raw-shapes/area/area2018/._area 2018.prj
- raw-shapes/area/area1977/
- raw-shapes/area/area1977/Area 1977.qpj
- raw-shapes/area/area1977/Area 1977.prj
- raw-shapes/area/area1977/Area 1977.shp
- __MACOSX/raw-shapes/area/area1977/
- __MACOSX/raw-shapes/area/area1977/._Area 1977.shp
- raw-shapes/area/area1977/Area 1977.cpg
- raw-shapes/area/area1977/Area 1977.shx
- raw-shapes/area/area1977/Area 1977.dbf
- raw-shapes/3) offshore_Landfills/
- raw-shapes/3) offshore_Landfills/Offshore.prj
- __MACOSX/raw-shapes/3) offshore_Landfills/
- __MACOSX/raw-shapes/3) offshore_Landfills/._Offshore.prj
- raw-shapes/3) offshore_Landfills/Offshore.dbf
- __MACOSX/raw-shapes/3) offshore_Landfills/._Offshore.dbf
- raw-shapes/3) offshore_Landfills/Offshore.shx
- __MACOSX/raw-shapes/3) offshore_Landfills/._Offshore.shx
- raw-shapes/3) offshore_Landfills/Offshore.shp
- __MACOSX/raw-shapes/3) offshore_Landfills/._Offshore.shp
- raw-shapes/3) offshore_Landfills/Offshore.cpg
- __MACOSX/raw-shapes/3) offshore_Landfills/._Offshore.cpg
- raw-shapes/total coastline (2018)/
- raw-shapes/total coastline (2018)/.DS_Store
- __MACOSX/raw-shapes/total coastline (2018)/
- __MACOSX/raw-shapes/total coastline (2018)/._.DS_Store
- raw-shapes/total coastline (2018)/total.prj
- raw-shapes/total coastline (2018)/total.qpj
- raw-shapes/total coastline (2018)/total.dbf
- raw-shapes/total coastline (2018)/total.shx
- raw-shapes/total coastline (2018)/total.shp
- __MACOSX/raw-shapes/total coastline (2018)/._total.shp
- raw-shapes/total coastline (2018)/total.cpg
- raw-shapes/2) east coast/
- raw-shapes/2) east coast/east-landfill/
- raw-shapes/2) east coast/east-landfill/east-landfill.prj
- __MACOSX/raw-shapes/2) east coast/
- __MACOSX/raw-shapes/2) east coast/east-landfill/
- __MACOSX/raw-shapes/2) east coast/east-landfill/._east-landfill.prj
- raw-shapes/2) east coast/east-landfill/east-landfill.cpg
- __MACOSX/raw-shapes/2) east coast/east-landfill/._east-landfill.cpg
- raw-shapes/2) east coast/east-landfill/east-landfill.shp
- __MACOSX/raw-shapes/2) east coast/east-landfill/._east-landfill.shp
- raw-shapes/2) east coast/east-landfill/east-landfill.shx
- __MACOSX/raw-shapes/2) east coast/east-landfill/._east-landfill.shx
- raw-shapes/2) east coast/east-landfill/east-landfill.dbf
- __MACOSX/raw-shapes/2) east coast/east-landfill/._east-landfill.dbf
- raw-shapes/2) east coast/east-hard/
- raw-shapes/2) east coast/east-hard/east-hard.prj
- __MACOSX/raw-shapes/2) east coast/east-hard/
- __MACOSX/raw-shapes/2) east coast/east-hard/._east-hard.prj
- raw-shapes/2) east coast/east-hard/east-hard.dbf
- __MACOSX/raw-shapes/2) east coast/east-hard/._east-hard.dbf
- raw-shapes/2) east coast/east-hard/east-hard.shp
- __MACOSX/raw-shapes/2) east coast/east-hard/._east-hard.shp
- raw-shapes/2) east coast/east-hard/east-hard.cpg
- __MACOSX/raw-shapes/2) east coast/east-hard/._east-hard.cpg
- raw-shapes/2) east coast/east-hard/east-hard.shx
- __MACOSX/raw-shapes/2) east coast/east-hard/._east-hard.shx
- raw-shapes/2) east coast/.DS_Store
- __MACOSX/raw-shapes/2) east coast/._.DS_Store
- raw-shapes/2) east coast/east-natural/
- raw-shapes/2) east coast/east-natural/east-natural.shx
- raw-shapes/2) east coast/east-natural/east-natural.cpg
- __MACOSX/raw-shapes/2) east coast/east-natural/
- __MACOSX/raw-shapes/2) east coast/east-natural/._east-natural.cpg
- raw-shapes/2) east coast/east-natural/east-natural.shp
- __MACOSX/raw-shapes/2) east coast/east-natural/._east-natural.shp
- raw-shapes/2) east coast/east-natural/east-natural.dbf
- raw-shapes/2) east coast/east-natural/east-natural.prj
- __MACOSX/raw-shapes/2) east coast/east-natural/._east-natural.prj
- raw-shapes/2) east coast/east-coast-total/
- raw-shapes/2) east coast/east-coast-total/east.shp
- __MACOSX/raw-shapes/2) east coast/east-coast-total/
- __MACOSX/raw-shapes/2) east coast/east-coast-total/._east.shp
- raw-shapes/2) east coast/east-coast-total/east.cpg
- __MACOSX/raw-shapes/2) east coast/east-coast-total/._east.cpg
- raw-shapes/2) east coast/east-coast-total/east.shx
- raw-shapes/2) east coast/east-coast-total/.DS_Store
- __MACOSX/raw-shapes/2) east coast/east-coast-total/._.DS_Store
- raw-shapes/2) east coast/east-coast-total/east.prj
- __MACOSX/raw-shapes/2) east coast/east-coast-total/._east.prj
- raw-shapes/2) east coast/east-soft/
- raw-shapes/2) east coast/east-soft/east-soft.prj
- __MACOSX/raw-shapes/2) east coast/east-soft/
- __MACOSX/raw-shapes/2) east coast/east-soft/._east-soft.prj
- raw-shapes/2) east coast/east-soft/east-soft.shx
- __MACOSX/raw-shapes/2) east coast/east-soft/._east-soft.shx
- raw-shapes/2) east coast/east-soft/east-soft.shp
- __MACOSX/raw-shapes/2) east coast/east-soft/._east-soft.shp
- raw-shapes/2) east coast/east-soft/east-soft.cpg
- __MACOSX/raw-shapes/2) east coast/east-soft/._east-soft.cpg
- raw-shapes/2) east coast/east-soft/east-soft.dbf
- __MACOSX/raw-shapes/2) east coast/east-soft/._east-soft.dbf
